# Supplementary material for: Prism adaptation treatment to address spatial neglect in an intensive rehabilitation program: A randomized pilot and feasibility trial
Source: PLoS One. 2021 Jan 22;16(1):e0245425. doi: 10.1371/journal.pone.0245425 (PMC7822563; doi:10.1371/journal.pone.0245425)
Supplement: S1 Dataset — (XLSX) [file pone.0245425.s003.xlsx]

## Sheet: List1
Raw data underlying the plots in Fig2 and Fig3
id_num	group control = 0 treatment = 1	assessment time (rehab admission, T1 to T4, rehab discharge) rehab admission = 0 baseline = 1 immediate after treatment = 2 2 weeks after treatment = 3 4 weeks after treatment = 4 rehab discharge = 5	KF-NAP final score	LB average	Bells starting column	Bells left_minus_right	Bells total correct	Scene Copying accuracy score	Scene Copying egocentric score	Scene Copying allocentric score
1	1	1	6	2.2	5	12	19	10	0	0
1	1	2	0	-2.8	7	4	30	9.5	0.5	0.5
1	1	3	0	-2	7	4	27	10	0	0
1	1	4	0	9.4	7	1	31	9.5	0.5	0.5
2	1	1	15	17.8	7	13	13	5.5	4.5	0.5
2	1	2	3	4.6	6	11	11	5.5	4.5	0.5
2	1	3	2	16.6	7	9	9	10	0	0
2	1	4	2	13.2	7	12	13	9.5	0.5	0.5
3	1	1	13	-0.8	7	3	32	10	0	0
3	1	2	7	-2	2	4	31	10	0	0
3	1	3	7	-1.2	7	0	35	10	0	0
3	1	4	5	0.6	7	3	32	10	0	0
4	1	1	13	7	7	7	28	10	0	0
4	1	2	6	4.2	7	1	32	10	0	0
4	1	3	5	3	7	-1	29	10	0	0
4	1	4	3	3.2	7	0	33	10	0	0
5	1	1	22.22	13.6	7	7	28	10	0	0
5	1	2	13	9.8	7	3	32	10	0	0
5	1	3	4.44	5.2	7	0	35	10	0	0
5	1	4	4	5.2	4	1	34	10	0	0
6	1	1	18	-3	7	10	22	9.5	0.5	0.5
6	1	2	4	-1.2	7	11	17	10	0	0
6	1	3	5	-0.6	7	2	31	9.5	0.5	0.5
6	1	4	7	-3.5	7	10	24	10	0	0
7	1	1	11	4.4	7	11	24	2	2	2
7	1	2	8	0	5	6	26	10	0	0
7	1	3	7	-2.6	6	4	31	10	0	0
7	1	4	7	8.4	2	0	35	10	0	0
8	1	1	12	-3.2	7	7	26	10	0	0
8	1	2	7	-4.2	2	8	27	10	0	0
8	1	3	3	-6	4	4	31	10	0	0
8	1	4	0	-2	4	4	31	10	0	0
9	1	1	12.5	32	7	8	8	4	4	0
9	1	2	4.28	18.2	5	11	11	6	3	0
9	1	3	4.28	26.2	6	5	5	9	1	0
9	1	4	3.75	14	7	0	12	9	1	0
10	1	1	13	17	7	11	11	5	5	1
10	1	2	12	12.4	7	-5	30	6.5	3.5	1.5
10	1	3	11	7.8	6	-2	29	8.5	1.5	1.5
10	1	4	9	14	6	3	32	5	5	1
11	1	1	22	-8.2	7	6	29	10	0	0
11	1	2	7	4	7	0	35	10	0	0
11	1	3
11	1	4	3	0	7	0	35	10	0	0
12	1	1	22	-2.6	1	0	31	5	0	0
12	1	2	17	6.2	1	-1	34	5	0	0
12	1	3	15	4.4	1	2	33	5	0	0
12	1	4	12	6.4	1	0	32	5	0	0
13	0	1	19	7.2	7	9	22	6	4	0
13	0	2	13	8.2	7	10	23	8	2	0
13	0	3	8	5.4	2	8	21	9.5	0.5	0.5
13	0	4	4	5.4	7	4	23	10	0	0
14	0	1	11	14.6	6	5	30	7	1	1
14	0	2	4	5.8	6	10	25	8	2	0
14	0	3	4	1.4	6	3	28	10	0	0
14	0	4	4	8.8	7	4	31	10	0	0
15	0	1	17	13.6	7	2	31	10	0	0
15	0	2	6	9.2	7	1	32	10	0	0
15	0	3	6	9	7	1	34	10	0	0
15	0	4	6	8.8	7	-1	34	10	0	0
16	0	1	12	17.6	7	6	7	4.5	0.5	1.5
16	0	2	6	26.4	7	11	20	5	5	1
16	0	3	6.25	16	7	5	20	5.5	4.5	0.5
16	0	4	5	13.4	7	1	28	7	3	3
17	0	1	14	4	7	4	26	9.5	0.5	0.5
17	0	2	9	-3.4	7	-1	31	10	0	0
17	0	3	4	4	7	-2	33	10	0	0
17	0	4	4	-9	7	2	28	10	0	0
18	0	1	15	-8.6		13	17	10	0	0
18	0	2	6	0.8	7	13	13	10	0	0
18	0	3	5	-4.8	7	10	13	10	2	2
18	0	4	6	-12.4	7	11	21	10	0.5	0.5
19	0	1	12	0.2	7	1	28	10	0	0
19	0	2	10	-2.4	7	2	33	10	0	0
19	0	3	7	-3.8	6	1	34	10	0	0
19	0	4	3	1	7	0	33	10	0	0
20	0	1	18	42	7	8	14	2	2	2
20	0	2	10	59	7	1	34	7.5	-1.5	2.5
20	0	3	10	59	7	3	32	7	2	1
20	0	4	4	57.6	7	6	29	7.5	-1.5	2.5
21	0	1	13	40.2	5	12	14	5.5	4.5	0.5
21	0	2	7	21	7	13	15	5	5	1
21	0	3	7	15.2	7	9	9	7.5	2.5	0.5
21	0	4	5	9.4	7	8	12	8	2	0
22	0	1	15	0.8	2	-9	15	7	-3	-1
22	0	2	10	-12.6	2	-5	19	9.5	-0.5	0
22	0	3
22	0	4
23	0	1	11.25	-3.6	6	3	27	10	0	0
23	0	2	7.5	0.6	2	0	35	10	0	0
23	0	3	4.44	-5.2	1	-1	34	10	0	0
23	0	4	2	-3.8	1	1	31	10	0	0
